# Supplementary material for: Simple Acid Digestion Procedure for the Determination of Total Mercury in Plankton by Cold Vapor Atomic Fluorescence Spectroscopy
Source: Methods Protoc. 2022 Mar 25;5(2):29. doi: 10.3390/mps5020029 (PMC9029141; doi:10.3390/mps5020029)
Supplement: Supplementary file 1 [file mps-05-00029-s001.zip]

Archive with 1 entries (1 files):
- mps-1624226-supplementary.pdf
